# Supplementary material for: A scoping review of machine learning models to predict risk of falls in elders, without using sensor data
Source: Diagn Progn Res. 2025 May 6;9:11. doi: 10.1186/s41512-025-00190-y (PMC12054167; doi:10.1186/s41512-025-00190-y)
Supplement: Supplementary file 1 — Supplementary Material 1. Supplemental Material S1: Variables included in the best performing models. [file 41512_2025_190_MOESM1_ESM.xlsx]

## Sheet: Variables
Miscellaneous	Cardiovascular	Mobility/Equilibrium	Lab Values	Mental Health	Demographical Data	Body Composition	Fall Related	Cognitive	Indexes	Vision	Composites	Previous Contacts with healthcare	Pain	Bone Composition	Measurements	Self Care	Diabetes Related	Infection Related
administered medication in therapeutic class “gastrointestinal agents”	Abnormal heart rhythm	Abnormal gait	albumin	Anticonvulsants	Age	BMI	fall history	Anti-Dementia Drugs	Brade score	Age‑related macular degeneration	comorbidities (e.g., hypertension, chronic heart failure, stroke/cerebrovascular disease)	count of hospitalizations in prior 6 months	Chronic pain	Healed fractures	EC AP length 845.3mm	ADL	diabetes	Central Nervous System Infection
Admission route and state	Alpha adrenergic blocking agents	ambulation method	Albumin	Antidepressants	Age	BMI	fall history	cerebral neurodegenerative disease	CHS	Cataracts	Fall within the past 12 months * Count of physical comorbidities	count of primary care visits in past 6 months	Narcotics	Osteoporosis	EC Surface= 269mm2	BADL difficulty	Diabetes	urinary tract disorders
Anticholinergics, antimuscarinics, antispasmodics	Angina	ankle hypoestesia	Albumin	Antidepressants	Age	BMI	fall history (time since last fall)	Choice reaction time	count of Elixhauser comorbidities = 0	Contrast sensitivity (high frequency)	Fall within the past 12 months* Count of physical comorbidities	count of specialty care visits in past 6 months	Opioid prescription	Upper extremity fracture	EC surface= 381.5mm2	bathing or showering	Diabetes	Urinary Tract Infections
Antihistamines	Antiadrenergic Agents, Peripherally Acting	chief complaint of “hip pain”	ALT	Antidepressants	Age	BMI < 21 kg/m2	fall scale score	Cognitive Disorders	count of Elixhauser comorbidities = 1	Contrast sensitivity (low frequency)	Fall within the past 12 months* pain	drug dispenses in the previous year using ATC codes level 3 or 4	Opioid use	Use of calcium	EC surface=292.5 mm2	IADL	diabetes mellitus
arrived by self or with family/friends	Antiarrhythmics	chief complaint of “leg pain”	anemia	Antiepileptics	Age	BMI=21.85	Fall within the past 12 months	Cognitive disorders	count of Elixhauser comorbidities = 1	Eye Disorders	Fall within the past 12 months* pain	emergency department visits	Opioids	Use of diphosphonate	EO ML length= 311.2mm	IADL difficulty	Diabetes With Neurological Manifestations
arrived via EMS	Antihypertensives	Conditions Associated With Dizziness Or Vertigo foot pathology	Blood urea nitrogen	Antipsychotics	Age	BMI=23.25	Falls in past year	Colour Trails time delta	frailty markers	Glaucoma	Fall within the past 12 months*diagnosis of alcohol use/abuse	length of ED stay	Other Analgesics And Antipyretics	Use of vitamin D supplements	EO surface= 93.17mm2	toileting	Diabetes With Ophthalmic Manifestations
Asthma	arrhythmia	degenerative spinal disease	blood urea nitrogen	Antipsychotics	Age	Body Mass Index	fear of falling	consciousness	Hendrich II altered elimination score = 1	Self‑rated vision	Fall within the past 12 months*diagnosis of alcohol use/abuse	number of PCP visits in baseline	Pain	Vertebrae and neck fracture
asymmetric hearing loss	Arrhythmia	Dual task gait speed	Calcium	Anxiety Disorders	Age (grouped)	body mass index (BMI)	Fear of falling	Delayed word recall	Hendrich II confusion score = 0	vision	Female* Count of chronic medications	number of unique health providers	VAS score
benzodiazepine use	average diastolic blood pressure in ED	duration of imbalance	Chloride	Anxiolytics	Age ≥ 75 years	count of Elixhauser comorbidities = 0	fear of falling	dementia	Hendrich II confusion score = 0	vision score	Female*Fall within the past 12 months	prior hospital admissions
cancer	average heart rate in ED	foam pad Romberg test	Cholesterol	Benzodiazepine‑related drugs	Age=73.5	count of Elixhauser comorbidities = 1	fear of falling	Dementia	Hendrich II confusion score = 0	visual acuity	medications (e.g., benzodiazepines, ACE inhibitors, antiepileptics, total number of active medications)	total days in hospital
Cancer	average pulse oximetry value in ED	foot pathology	CO₂	Benzodiazepines	Demographics (age, sex)	height	Fear‑related activity restriction	Difficulty in communication	Hendrich II confusion score = 1	Visual acuity (VAS)	Tinetti Balance and Gait Test (TBGT)	ward type
Cancer	average systolic blood pressure in ED	functional independence measure	Creatinine	Benzodiazepines	Education	Height	high risk group of fall	Hereditary And Degenerative Nervous System Conditions	Hendrich II confusion score = 4	Visual impairment
Chronic kidney disease	Beta blockers	functional reach test (FRT)	creatinine	Count of mental health comorbidities	Employment	height	Hip fracture	history of neurologic disorder	Hendrich II confusion score not scored
Chronic lung disease	Calcium channels	gait speed	Cystatin C	Depression	Female	Height (first occurrence)	history of falls	mini-mental state examination	Hendrich II confusion score not scored
Chronic obstructive pulmonary disease	cardiac disorders	go up or down the slope	eGFR	Depression	Female gender	Height (second occurrence)	index visit for fall	Mini‑Mental State Examination	Hendrich II get up and go score = 0
Count of physical comorbidities	cardiac Dysrhythmias	Heel bone stiffness	electrolyte disorders	Depressive symptoms (CES‑D)	Female gender	lean mass	Injury	Montreal Cognitive Assessment	Hendrich II get up and go score = 3
Day of admission	cardiovascular diseases	history of lower extremity fracture/dislocation	elevated ketones in urinalysis	Diagnosis of alcohol use/abuse	geographic location	Mini-Nutritional Assessment score	Injury	no prescribed anti-dementia drug	MNA
diagnosis of urinary retention	Cardiovascular Diseases	imbalance severity	elevated magnesium level	Hazardous alcohol use	Living status	Weight	Place	SART coefficient of variation
Difficulty having conversation (reported by 1 person)	Cerebrovascular Disease	imbalance symptoms	elevated platelet count	hypnotic drugs	Male	weight	Wrist fracture	Verbal fluency
Difficulty having conversation (reported by 4 people)	Conduction Disorders	knee osteoarthritis	elevated red blood cell count	Major Depression Disorder	Marital status	weight
Drugs For Peptic Ulcer And Gord	Diastolic pressure	Laxatives	elevated red cell distribution width (cv)	mental status	mean income	Weight (first occurrence)
ED arrival 19:00-20:00	Diuretics	limited knee range motion	elevated serum bicarbonate level	Mood Disorders	Non-White race	weight (second occurrence)
ESI acuity = 5	Dopaminergic Agents	lower limbs muscle strength	ferritin	Mood or affective disorders or somatoform	Residential areas
ESI acuity = 5	dyslipidemia	Lower-limb proprioception	Glucose	Other mental behaviors or disorders	Sex
Handgrip strength score	first heart rate in ED	Malaise And Fatigue	hematocrit	psychiatric disorders	Sex
Hearing impairment	first heart rate in ED	Mean grip strength	hemoglobin	Psychiatric medication	Sex
hearing loss categorization	first measured diastolic blood pressure in ED	Motor Skill Disorders	Hemoglobin	Psychostimulants, Agents Used For ADHD And Nootropics	Sex (Female)
history of injury	first pulse oximetry value in ED	Movement disorder	hemoglobin A1C	Schizophrenia And Other Psychotic Disorders
HIV	first systolic blood pressure in ED	Muscle Relaxants	Low CO2 level	Schizophrenia or psychosis
Incontinence	Heart attack	Muscle Relaxants, Directly Acting Agents	low red blood cell count	Sedative hypnotic
Insurance Type	Heart failure	normalized knee extention strength	low red cell distribution width (cv)	Selective Serotonin Reuptake Inhibitors
left ear pure tone audiometry threshold	Heart murmur	one‐leg standing test (eyes closed)	mean corpuscular volume	Sleep Disorders
liver disorder	Heart rate	one‐leg standing test (eyes open)	missing estimated glomerular filtration rate	Sleep disturbance
medication use	High-Ceiling Diuretics	Osteoarthritis	missing hematocrit	Use of psychoactive drugs
Medications (excl. supplements)	history of pulmonary circulatory disease	SOT1	missing hemoglobin A1C value
metabolic diseases	history of pulmonary circulatory disease	SOT2	missing mean corpuscular volume
Mild hearing loss	HR recovery (from 10 to 20 seconds)	SOT3	missing red blood cell distribution width (cv)
Moderate hearing loss	Hyperlipidemia	SOT4	missing red blood cell distribution width (sd)
Moderately severe hearing loss	hypertension	SOT5	missing renal epithelial cells urinalysis value
morphemes derived from NLP	hypertension (second occurrence)	SOT6	missing serum creatinine level
neurologic disorders	last diastolic blood pressure in ED	Spondylosis And Allied Disorders	missing white blood cell count
Neuromuscular blocking agents	last measured systolic blood pressure in ED	tandem Romberg test	no history of blood loss anemia
no administered medication of type “study drug”	last pulse oximetry value in ED	Timed Up and Go (TUG) score	normal pH
no history of lymphoma	lipidemia	Timed Up and Go (TUG) score	NT-proBNP
no history of peptic ulcer disease	Low-Ceiling Diuretics, Thiazides	timed up and go (TUG) test	Potassium
no history of renal failure	maximum diastolic blood pressure in ED	Timed Up‑and‑Go	potassium
no prescribed antiviral medication	maximum heart rate in ED	traditional Romberg test	Sodium
no prescribed medication in therapeutic class “genitourinary”	maximum systolic blood pressure in ED	Unsteadiness while walking	sodium
Osteoarthritis	minimum diastolic blood pressure in ED	Use of walking aid	Total cholesterol
Other Nervous System Disorders	minimum heart rate in ED	Usual gait speed	Vitamin D
peptic ulcer disease	minimum systolic blood pressure in ED	Vertigo
Physical activity (IPAQ)	Myocardial infarction	walking ability
Polypharmacy (first occurrence)	no history of pulmonary circulatory disease	walking in a crowded places
polypharmacy (second occurrence)	no prescribed beta blocker	walking on an uneven surfaces
presbycuitis	no prescribed calcium channel blocker	walking on slippery syrfaces
prior medical history	no prescribed medication of class angiotensin receptor blocker	Weakness, dizziness, and unsteadiness
Problem drinking (CAGE)	Objective hypertension
Profound hearing loss	Orthostatic hypotension
Prostate conditions	Other Antihypertensives
pulmonary disorders	Peripheral Vasodilators
renal disease	Prescribed medication in therapeutic class “cardiovascular”
rheumatic disorders	Respiratory rate
right ear pure tone audiometry threshold	SBP drop (at 120 seconds)
Self‑rated hearing	SBP drop (at 30 seconds)
Severe hearing loss	SBP recovery (from 10 to 20 seconds)
Smoking status	stroke
Thyroid disorders	Stroke
Time of admission	Stroke or mini‑stroke
Urinary incontinence	Systolic pressure
VACS Index Score 2.0
visit in December
visit on Wednesday
